# Supplementary material for: Mortality and prognostic factors for spontaneous pneumothorax in older adults
Source: PLoS One. 2023 Sep 8;18(9):e0291233. doi: 10.1371/journal.pone.0291233 (PMC10490947; doi:10.1371/journal.pone.0291233)
Supplement: S1 Dataset — (XLSX) [file pone.0291233.s002.xlsx]

## Sheet: sheet1
No.	sex M(1)	onset age	Hospitalization	Affected side	Smoking history	pack-year	Activities of daily living	Home oxygen therapy	Systemic corticosteroid use	Length of hospitalisation, days	Time from onset of pneumothorax to hospital visit, days	Length of chest tube placement, days	Length of hospitalisation, days	In-hospital death	Interstitial lung disease	Emphysema	Pneumoconiosis	Concomitant pneumonia on admission	History of pneumothorax	NTM	Bronchiectasis	Asthuma1	BHD syndrome	Chronic tuberculosis	Lung cancer	Aspergillosis	NONE	PSPorSSP PSP0 SSP1	CCI	Observation	Needle aspiration	Chest tube drainage	Surgery	Chemical pleurodesis	Thoracographic fibrin glue sealing method	EWS	BTS small=0 LARGE=1	ACCP small=0 Large=1	ICU
1	1	67	1	0	2	960	0	0	0	0	10	10	15	0	0	1	0	0	0	0	0	0	0	0	0	0	0	1	4	0	0	1	1	0	0	1	1	0	0
2	1	87	1	0	1	1400	0	0	0	0	12	12	21	0	1	1	0	1	0	0	0	0	0	0	0	0	0	1	0	0	0	1	1	0	0	0	1	0	0
3	1	70	1	0	1		0	0	1	0	12	11	20	0	1	1	0	0	1	0	0	0	0	0	0	0	0	1	3	0	0	1	1	0	0	0	1	1	0
4	1	67	1	1	1	1125	0	0	0	1	8	8	15	0	1	1	0	0	0	0	0	0	0	0	0	1	0	1	5	0	0	1	1	0	0	0	1	0	0
5	1	81	1	0	1	2400	1	0	0	0	8	8	28	0	1	1	0	0	0	0	0	0	0	1	0	0	0	1	5	0	0	1	1	0	0	0	1	0	0
6	1	81	1	1	1	300	2	0	0	0	65	65	89	0	0	1	0	0	0	0	1	0	0	0	0	0	0	1	5	0	0	1	1	0	0	0	1	1	0
7	1	76	1	1			0	0	0	1	3	3	7	0	0	0	0	0	1	0	0	0	0	0	0	0	1	0	0	0	0	1	1	0	0	0	0	0	0
8	1	67	1	0	2	920	0	0	0	1	8	7	11	0	0	0	0	0	1	0	0	0	0	0	0	0	1	1	0	0	0	1	1	0	0	0	1	0	0
9	1	65	1	0	2	1700	0	0	0	1	7	7	11	0	0	0	0	0	0	0	0	0	0	0	0	0	1	0	0	0	0	1	1	0	0	0	1	1	0
10	1	66	1	0	1	1800	0	0	0	0	6	7	9	0	0	0	0	0	0	0	0	0	0	1	0	0	0	1	1	0	0	1	1	0	0	0	1	0	0
11	1	66	1	1	2	1000	0	0	0	0	16	16	50	0	0	1	0	0	1	0	0	0	0	0	0	0	0	1	0	0	0	1	1	0	0	0	0	1	0
12	1	68	1	0	1	1200	0	0	0	0	12	12	20	0	0	1	0	0	1	0	0	0	0	0	0	0	0	1	1	0	0	1	1	0	0	0	1	0	0
13	1	70	1	0	1	600	0	0	0	8	10	10	17	0	0	1	0	0	1	0	0	0	0	0	0	0	0	1	2	0	0	1	1	0	0	0	1	1	0
14	1	76	1	1	1	600	0	0	0	7	24	24	27	0	0	1	0	0	0	0	0	0	0	0	0	0	0	1	1	0	0	1	1	0	0	0	0	1	0
15	1	72	1	1	2	780	0	0	0	14	7	7	10	0	0	1	0	0	0	0	0	0	0	0	0	0	0	1	0	0	0	1	1	0	0	0	1	1	0
16	1	73	1	0	1	1400	0	0	0	3	3	3	11	0	0	1	0	0	1	0	0	0	0	0	0	0	0	1	1	0	0	1	1	0	0	0	1	1	0
17	1	73	1	1	1	1400	0	0	0	1	1	2	2	0	0	1	0	0	1	0	0	0	0	0	0	0	0	1	1	0	0	1	1	0	0	0	0	1	0
18	1	68	1	0	1	3200	0	0	1	0	5	5	11	0	0	1	0	0	1	0	0	0	0	0	0	0	0	1	2	0	0	1	1	0	0	0	1	0	0
19	1	80	1	0	1	800	0	0	0	0	26	26	26	0	0	1	0	0	1	0	0	0	0	0	0	0	0	1	1	0	0	1	1	0	0	0	0	0	0
20	1	65	1	0	1	600	0	0	0	3	11	11	18	0	0	1	0	0	1	0	0	0	0	0	0	0	0	1	1	0	0	1	1	0	0	0	1	1	0
21	1	67	1	0	2	940	0	0	0	0	13	13	19	0	0	1	0	0	1	0	0	0	0	0	0	0	0	1	0	0	0	1	1	0	0	0	1	0	0
22	1	71	1	0	2	1400	0	0	0	1	8	8	19	0	0	1	0	0	1	0	0	0	0	0	0	0	0	1	2	0	0	1	1	0	0	0	1	0	0
23	1	65	1	1	1	600	0	0	0	1	7	7	13	0	0	1	0	0	0	0	0	0	0	0	0	0	0	1	0	0	0	1	1	0	0	0	1	1	0
24	2	74	1	0	1	50	0	0	0	0	24	24	41	0	0	1	0	0	0	0	0	0	0	0	0	0	0	1	0	0	0	1	1	0	0	0	1	0	0
25	1	73	1	1	1	600	1	0	0	0	7	7	33	0	0	1	0	0	0	0	0	0	0	0	0	0	0	1	3	0	0	1	1	0	0	0	1	0	0
26	1	71	1	1	2	1000	0	0	0	2	8	8	17	0	0	1	0	0	1	0	0	0	0	0	0	0	0	1	1	1	0	1	1	0	0	0	1	0	0
27	2	73	1	0	2	1000	0	0	1	0	33	32	33	0	0	1	0	0	0	0	0	0	0	0	0	0	0	1	0	1	0	1	1	0	0	0	0	0	0
28	2	78	1	1	2	580	1	1	1	1	21	21	33	0	1	1	0	0	0	0	0	0	0	0	0	0	0	1	6	0	0	1	1	0	1	0	1	0	0
29	1	75	1	0	1	800	0	0	0	0	28	28	106	0	0	1	0	0	0	0	0	0	0	0	0	0	0	1	7	0	0	1	1	1	1	1	0	1	0
30	1	71	1	0	1	360	0	0	0	3	24	24	32	0	0	1	0	0	1	0	0	0	0	0	0	0	0	1	1	0	1	1	1	1	0	0	0	0	0
31	1	66	1	1	2	960	0	0	0	23	20	20	23	0	0	1	0	0	0	0	0	0	0	0	0	0	0	1	4	0	0	1	1	1	0	0	1	0	0
32	1	74	1	1			0	0	0	0	44	44	45	0	0	0	1	0	0	0	0	0	0	0	0	0	0	1	1	0	0	1	1	1	0	0	0	1	0
33	1	72	1	1	1	525	0	0	1	0	15	7	85	0	1	1	0	0	0	0	0	1	0	0	0	0	0	1	3	1	1	1	0	0	0	0	0	0	0
34	2	85	1	1	0	0	0	0	0	0	9	9	23	0	1	0	0	0	0	0	1	0	0	0	0	0	0	1	3	0	0	1	0	0	0	0	1	0	0
35	2	76	1	0	0	0	0	0	1	0	2	2	28	1	1	0	0	0	0	1	1	0	0	0	0	0	0	1	2	0	0	0	0	0	0	0	0	0	0
36	1	83	1	1	1	200	0	0	0	0	5	5	18	0	1	0	0	0	0	0	0	0	0	0	0	0	0	1	4	0	0	1	0	0	0	0	1	0	0
37	1	90	1	1	0	0	2	0	0	0	2	2	2	1	1	0	0	1	0	0	0	0	0	0	0	0	0	1	4	0	0	1	0	0	0	0	0	0	0
38	2	87	1	1	0	0	0	0	0	1	17	17	31	0	1	0	0	0	0	0	0	0	0	0	0	0	0	1	2	0	0	1	0	0	0	0	0	0	0
39	1	82	1	1	0	0	1	0	1	0	7	7	31	0	1	0	0	0	0	0	0	0	0	0	0	0	0	1	2	0	0	1	0	0	0	0	1	0	0
40	1	71	1	1	1	720	0	1	1	0	6	6	52	0	1	1	0	0	1	0	0	0	0	0	0	0	0	1	5	0	0	1	0	0	0	0	1	1	0
41	1	90	1	0	1	2350	0	0	1	0	21	21	282	0	1	1	0	0	0	0	0	0	0	0	0	0	0	1	1	0	0	1	0	0	0	0	0	0	0
42	1	75	1	1	1	800	0	0	0	0	9	9	22	0	1	1	0	0	0	0	0	0	0	0	0	0	0	1	3	0	0	1	0	0	0	0	1	0	0
43	1	77	1	0	1	1400	0	1	0		10	10	10	1	1	1	0	0	0	0	0	0	0	0	0	0	0	1	3	0	0	1	0	0	0	0	1	1	0
44	1	70	1	1	2	500	0	0	0	3	4	4	7	0	1	1	0	0	1	0	0	0	0	0	0	0	0	1	0	0	0	1	0	0	0	0	1	0	0
45	1	70	1	0	1		0	0	1	0	4	4	8	0	1	1	0	0	0	0	0	0	0	0	0	0	0	1	3	0	0	1	0	0	0	0	1	1	0
46	1	73	1	0	1	3180	2	0	1	0	3	3	3	1	1	1	0	0	0	0	0	0	0	0	0	0	0	1	2	0	0	0	0	0	0	0	1	1	0
47	1	68	1	0	2	1200	0	0	0	0	8	8	30	1	1	1	0	1	0	0	0	0	0	0	1	0	0	1	10	0	0	1	0	0	0	0	0	0	0
48	1	84	1	1	1	300	1	0	0	0	6	6	23	0	0	0	0	1	1	0	1	0	0	0	0	0	0	1	2	0	0	1	0	0	0	0	1	0	0
49	2	81	1	0	0	0	2	1	0	0	4	4	40	0	0	1	0	1	0	0	1	0	0	0	0	0	0	1	2	0	0	1	0	0	0	0	0	0	0
50	1	79	1	0	1	500	0	0	0	0	9	9	31	0	0	0	1	0	0	0	1	0	0	0	0	0	0	1	1	0	0	1	0	0	0	0	0	0	0
51	1	71	1	0	2	500	1	0	0	0	12	12	12	1	0	0	0	0	0	0	0	0	0	0	0	0	1	1	2	0	0	1	0	0	0	0	1	0	0
52	1	74	1	0	0	0	0	0	0	0	6	6	24	0	0	0	0	1	0	0	0	0	0	0	0	0	1	1	3	0	0	1	0	0	0	0	1	0	0
53	2	68	1	0	0	0	1	1	0	0	6	6	14	0	0	0	0	1	0	0	0	0	0	0	0	0	1	0	3	0	0	1	0	0	0	0	0	0	0
54	2	88	1	0	0	0	0	0	0	0	4	4	19	0	0	0	0	0	0	0	0	0	0	0	0	0	1	0	2	0	0	0	0	0	0	0	0	0	0
55	1	81	1	0	1	100	0	0	0	0	9	9	30	0	0	0	0	0	0	0	0	0	0	0	0	0	1	0	3	0	0	0	0	0	0	0	0	1	0
56	2	68	1	0	1	900	2	0	0	1	5	5	29	0	0	0	0	0	0	0	0	0	0	0	0	0	1	1	2	0	0	1	0	0	0	0	1	1	0
57	1	65	1	1	1	600	0	0	0	1	9	8	13	0	0	0	0	0	0	0	0	0	0	0	0	0	1	0	1	0	0	0	0	0	0	0	1	1	0
58	2	91	1	1	0	0	1	0	0	0	4	4	4	0	0	0	0	0	0	0	0	0	0	0	0	0	1	0	2	0	0	1	0	0	0	0	0	0	0
59	1	87	1	0	1	1000	0	0	0	1	4	4	12	0	0	0	0	0	0	0	0	0	0	0	0	0	1	0	3	0	0	1	0	0	0	0	1	0	0
60	1	77	1	1			2	0	0	0	7	7	68	0	0	0	0	0	0	0	0	0	0	0	0	0	1	0	2	0	0	1	0	0	0	0	1	1	0
61	1	84	1	0	1	1080	2	0	0	0	3	3	3	1	0	0	0	0	0	0	0	0	0	0	0	0	1	1	6	0	0	1	0	0	0	0	0	0	0
62	2	88	1	0	0	0	2	0	1	0	11	11	33	0	0	0	0	0	0	0	0	0	0	0	0	0	1	0	4	0	0	1	0	0	0	0	1	1	0
63	1	71	1	0	1	1140	0	0	0	8	5	5	7	0	0	0	0	0	0	0	0	0	0	0	0	0	1	0	0	0	0	1	0	0	0	0	0	0	0
64	1	69	1	0			0	0	0	0	7	7	18	0	0	0	0	0	0	0	0	0	0	0	0	0	1	0	0	0	0	1	0	0	0	0	0	0	0
65	1	83	1	0	0	0	1	0	0	0	14	14	23	0	0	0	0	1	0	0	0	1	0	0	0	0	0	1	3	0	0	1	0	0	0	0	1	0	0
66	1	89	1	1	1	100	0	0	0	0	15	15	41	1	0	0	0	1	0	0	0	0	0	0	1	0	0	1	11	0	0	1	0	0	0	0	1	0	0
67	1	82	1	0	1	25	0	0	0	0	34	34	51	1	0	0	0	1	0	0	0	0	0	1	0	0	0	1	3	0	0	1	0	0	0	0	1	0	0
68	1	80	1	1	1	1200	2	0	0	0	7	7	10	0	0	1	0	1	1	0	0	0	0	0	0	0	0	1	3	0	0	1	0	0	0	0	0	1	0
69	1	77	1	1	1	500	0	0	0	0	6	6	19	0	0	1	0	1	0	0	0	0	0	0	0	0	0	1	1	0	0	1	0	0	0	0	0	0	0
70	1	84	1	1	1	1100	0	1	0	0	4	4	11	0	0	1	0	1	0	0	0	0	0	0	0	0	0	1	3	0	0	1	0	0	0	0	1	1	0
71	1	69	1	0	2	600	1	0	0	1	9	9	14	0	0	1	0	0	1	0	0	0	0	0	0	0	0	1	3	0	0	1	0	0	0	0	1	0	0
72	1	71	1	0	2	600	1	0	0	0	9	9	26	0	0	1	0	0	1	0	0	0	0	0	0	0	0	1	3	0	0	1	0	0	0	0	0	0	0
73	1	67	1	0	2	940	0	0	0	0	4	4	19	0	0	1	0	0	1	0	0	0	0	0	0	0	0	1	0	0	0	1	0	0	0	0	0	1	0
74	1	89	1	1	1	400	2	0	0	0	8	8	11	0	0	1	0	0	1	0	0	0	0	0	0	0	0	1	3	0	0	1	0	0	0	0	1	0	0
75	1	89	1	1	1	400	2	0	0	0	5	5	27	0	0	1	0	0	1	0	0	0	0	0	0	0	0	1	3	0	0	1	0	0	0	0	1	0	0
76	1	81	1	0	1	1200	0	0	0	0	4	4	11	0	0	1	0	0	1	0	0	0	0	0	0	0	0	1	1	0	0	1	0	0	0	0	1	0	0
77	1	69	1	0	1	1600	0	0	1	1	5	5	8	0	0	1	0	0	1	0	0	0	0	0	0	0	0	1	3	0	0	1	0	0	0	0	1	0	0
78	1	67	1	1	1	1200	0	0	0	0	22	22	22	0	0	1	0	0	1	0	0	0	0	0	0	0	0	1	3	0	0	1	0	0	0	0	1	1	0
79	1	73	1	1	1	3600	0	0	0	2	5	5	11	0	0	1	0	0	0	0	0	0	0	0	0	0	0	1	2	0	0	1	0	0	0	0	0	0	0
80	1	85	1	0	1	2400	0	1	0	0	9	9	16	0	0	1	0	0	0	0	0	0	0	0	0	0	0	1	9	0	0	1	0	0	0	0	1	1	0
81	1	87	1	1	1	550	0	0	0	0	4	4	6	0	0	1	0	0	0	0	0	0	0	0	0	0	0	1	4	0	0	1	0	0	0	0	0	0	0
82	1	77	1	1	1	1100	0	0	0	0	5	5	6	0	0	1	0	0	0	0	0	0	0	0	0	0	0	1	2	0	0	1	0	0	0	0	1	0	0
83	1	73	1	0	2	1000	0	0	0	0	4	4	10	0	0	1	0	0	0	0	0	0	0	0	0	0	0	1	2	0	0	1	0	0	0	0	0	0	0
84	1	84	1	0	1	1200	1	0	0	0	7	7	26	0	0	1	0	0	0	0	0	0	0	0	0	0	0	1	2	0	0	1	0	0	0	0	0	0	0
85	1	83	1	0	1	500	0	0	0	0	5	5	8	0	0	1	0	0	0	0	0	0	0	0	0	0	0	1	1	0	0	1	0	0	0	0	1	1	0
86	1	77	1	1	2	1080	0	0	1	0	9	9	25	0	0	1	0	0	0	0	0	0	0	0	0	0	0	1	1	0	0	1	0	0	0	0	1	0	0
87	1	70	1	1			0	0	0	0	29	29	35	1	0	1	0	1	0	0	0	0	0	0	0	0	0	1	5	0	0	1	0	0	0	0	0	0	1
88	1	88	1	0	1	1200	2	0	0	0	6	6	6	1	0	1	0	1	0	0	0	0	0	0	0	0	0	1	4	0	0	1	0	0	0	0	0	1	0
89	1	87	1	1	1	1000	1	0	0	0	13	13	13	1	0	1	0	1	0	0	0	0	0	0	0	0	0	1	3	0	0	1	0	0	0	0	1	0	0
90	1	95	1	0	1	600	2	0	0	0	16	16	16	1	0	1	0	1	0	0	0	0	0	0	0	0	0	1	6	0	0	1	0	0	0	0	1	0	0
91	1	89	1	0	1	1200	2	0	0	0	10	10	44	0	0	1	0	1	0	0	0	0	0	0	0	0	0	1	3	0	0	0	0	0	0	0	0	0	0
92	1	89	1	0	1	600	0	0	0	0	6	6	27	0	0	1	0	1	0	0	0	0	0	0	0	0	0	1	5	0	0	1	0	0	0	0	0	0	0
93	1	96	1	1	1	800	0	0	0	0	5	5	30	0	0	1	0	1	0	0	0	0	0	0	0	0	0	1	1	0	0	1	0	0	0	0	1	1	0
94	1	78	1	1	0	0	2	0	1	2	7	7	21	0	0	1	0	1	0	0	0	0	0	0	0	0	0	1	5	0	0	1	0	0	0	0	0	1	0
95	1	80	1	1	0	0	1	0	0	0	6	6	35	0	0	1	0	0	1	0	0	0	0	0	0	0	0	1	3	0	0	1	0	0	0	0	0	0	0
96	1	67	1	0	2	940	0	0	0	0	3	3	3	0	0	1	0	0	1	0	0	0	0	0	0	0	0	1	0	0	0	1	0	0	0	0	1	0	0
97	1	87	1	0	1	1280	1	0	0	0	9	9	116	0	0	1	0	0	1	0	0	0	0	0	0	0	0	1	3	0	0	1	0	0	0	0	0	0	0
98	1	76	1	1	1	900	0	0	0	1	6	6	9	0	0	1	0	0	0	0	0	0	0	0	0	0	0	1	1	0	0	1	0	0	0	0	1	1	0
99	1	65	1	0	2	1680	0	0	0	0	11	11	17	0	0	1	0	0	0	0	0	0	0	0	0	0	0	1	0	0	0	1	0	0	0	0	1	0	0
100	1	78	1	1	0	580	0	0	0	0	5	5	31	0	0	1	0	0	0	0	0	0	0	0	0	0	0	1	0	0	0	1	0	0	0	0	1	1	0
101	1	88	1	0	1	800	2	0	0	0	5	5	29	0	0	1	0	0	0	0	0	0	0	0	0	0	0	1	2	0	0	1	0	0	0	0	0	0	0
102	1	73	1	1	1	120	0	0	0	0	9	9	9	1	0	1	0	0	0	0	0	0	0	0	0	0	0	1	8	0	0	1	0	0	0	0	0	1	0
103	1	72	1	0	1	1600	0	0	0	2	4	4	6	0	0	1	0	0	0	0	0	0	0	0	0	0	0	1	0	0	0	1	0	0	0	0	0	0	0
104	1	68	1	0	2	235	0	0	0	1	16	16	25	0	0	1	0	0	0	0	0	0	0	0	0	0	0	1	2	0	0	1	0	0	0	0	1	1	0
105	1	79	1	0	1	600	1	0	0	0	5	5	11	0	0	1	0	0	0	0	0	0	0	0	0	0	0	1	3	0	0	1	0	0	0	0	1	1	0
106	1	77	1	1	0	0	2	0	0	0	6	6	42	1	0	1	0	0	0	0	0	0	0	0	0	0	0	1	4	0	0	1	0	0	0	0	0	0	0
107	1	76	1	1	2	560	0	0	0	0	3	3	46	0	0	1	0	0	0	0	0	0	0	0	0	0	0	1	1	0	0	1	0	0	0	0	0	1	0
108	1	85	1	1	1	1500	1	0	0	0	3	3	61	0	0	1	0	0	0	0	0	0	0	0	0	0	0	1	4	0	0	1	0	0	0	0	1	0	0
109	1	70	1	0	1	2000	0	0	0	2	5	5	6	0	0	1	0	0	0	0	0	0	0	0	0	0	0	1	2	0	0	1	0	0	0	0	1	1	0
110	1	76	1	1	1		2	0	0	0	17	17	33	1	0	1	0	0	0	0	0	0	0	0	0	1	0	1	2	0	0	1	0	0	0	0	0	0	0
111	1	79	1	1	1	1140	0	1	0	8	22	22	22	0	0	1	0	1	0	0	0	0	1	0	0	0	0	1	2	0	0	1	0	0	0	0	1	1	0
112	1	79	1	0	1	540	1	0	0	0	4	4	85	0	0	1	0	0	0	0	0	0	1	0	0	0	0	1	4	0	0	1	0	0	0	0	1	1	0
113	1	65	1	0	1	600	2	0	1	0	13	7	39	0	0	1	0	0	0	0	0	0	0	0	0	0	0	1	7	0	0	0	0	0	0	0	0	0	0
114	2	87	1	0	0	0	0	0	0	1	9	9	39	1	0	1	0	0	0	0	0	0	0	0	0	0	0	1	7	0	0	1	0	0	0	0	1	1	0
115	2	83	1	1	1	270	0	0	0	1	3	3	7	0	0	1	0	0	1	0	0	1	0	0	0	0	0	1	2	0	0	1	0	0	0	0	0	0	0
116	1	66	1	0	2	2800	0	0	0	0	9	9	27	0	0	1	0	0	1	0	0	1	0	0	0	0	0	1	1	0	0	3	0	0	0	0	1	0	0
117	1	88	1	0	1	360	1	0	0	0	3	3	23	0	0	1	0	0	0	0	0	1	0	0	0	0	0	1	5	0	0	1	0	0	0	0	0	1	0
118	1	69	1	0	0	0	0	0	1	3	4	4	5	0	0	1	0	0	0	0	0	1	0	0	0	0	0	0	0	0	0	0	0	0	0	0	1	1	0
119	1	88	1	0	2	2040	0	0	0	0	13	13	20	0	0	1	0	0	0	0	0	1	0	0	0	0	0	1	0	0	0	1	0	0	0	0	1	1	0
120	1	73	1	0	1	1980	0	0	0	0	15	15	60	0	0	1	0	1	1	0	0	0	0	0	1	0	0	1	1	0	0	1	0	0	0	0	1	0	0
121	2	83	1	1	1		1	0	0	0	4	4	97	0	0	1	0	1	0	0	0	0	0	0	1	0	0	1	2	0	0	1	0	0	0	0	1	1	0
122	1	87	1	0	1	2280	0	1	0	0	5	5	8	0	0	1	0	0	0	0	0	0	0	0	1	0	0	1	4	0	0	1	0	0	0	0	0	0	0
123	1	84	1	0	1	2280	0	1	0	1	4	4	6	0	0	1	0	0	0	0	0	0	0	0	1	0	0	1	4	0	0	1	0	0	0	0	0	1	0
124	1	91	1	0	1	1400	2	0	0	0	8	8	8	1	0	1	0	1	0	0	0	0	0	0	1	0	0	1	2	0	0	1	0	0	0	0	1	1	0
125	1	85	1	0	1	400	1	0	0	2	7	7	18	0	0	1	0	1	0	0	0	0	0	0	1	0	0	1	2	0	0	1	0	0	0	0	0	0	0
126	2	80	1	1	1	245	0	0	0	0	5	5	17	0	0	1	0	0	0	0	0	0	0	0	1	0	0	1	6	0	0	1	0	0	0	0	1	1	0
127	1	81	1	1	1	800	0	0	0	1	7	7	22	0	0	1	0	0	0	0	0	0	0	1	0	0	0	1	5	0	0	1	0	0	0	0	0	0	0
128	1	76	1	0	1	1680	0	0	0	0	5	5	13	0	0	1	0	0	0	0	0	0	0	1	0	0	0	1	1	0	0	1	0	0	0	0	1	1	0
129	1	83	1	1	0	0	0	0	0	0	6	6	11	0	0	1	0	1	0	0	0	0	0	1	0	0	0	1	0	0	0	1	0	0	0	0	0	0	0
130	1	83	1	1	0	0	0	0	0	0	5	5	34	0	0	1	0	0	1	0	0	0	0	1	0	0	0	1	3	0	0	1	0	0	0	0	0	0	0
131	1	68	1	1	0	0	0	0	0	1	10	10	38	0	0	1	0	0	0	0	0	0	0	1	0	0	0	1	1	0	0	1	0	0	0	0	1	0	0
132	1	83	1	1	1	1200	0	0	0	0	9	9	19	0	0	0	1	0	0	0	0	0	0	0	0	0	0	1	2	0	0	1	0	0	0	0	0	1	0
133	1	83	1	1	1	2200	1	0	0	0	9	9	18	0	0	0	1	0	0	0	0	0	0	0	0	0	0	1	1	0	0	0	0	0	0	0	0	0	0
134	1	87	1	0	1	1200	2	0	0	0	3	3	5	0	0	1	1	0	0	0	0	0	0	0	0	0	0	1	4	0	0	1	0	0	0	0	0	0	0
135	1	85	1	0	1	420	0	0	0	0	6	6	8	0	0	1	1	0	0	0	0	1	0	0	0	0	0	1	1	0	0	1	0	0	0	0	0	1	0
136	1	79	1	0	1	2400	0	0	0	0	6	6	6	1	1	1	0	0	0	0	0	0	0	0	0	0	0	1	3	1	0	1	0	0	0	0	1	0	0
137	1	81	1	0	0	0	0	0	0	0	6	6	8	0	0	0	0	0	0	0	1	0	0	0	0	0	0	1	0	1	0	1	0	0	0	0	1	0	0
138	1	83	1	0	1	600	1	0	0	0	11	11	40	0	0	0	0	1	0	0	0	0	0	0	0	0	1	1	3	1	0	1	0	0	0	0	0	0	0
139	2	93	1	0	0	0	1	0	0	0	12		55	0	0	0	0	1	0	0	0	0	0	0	0	0	1	1	2	1	0	0	0	0	0	0	0	1	0
140	1	79	1	0	1	1160	0	0	0	0	19	19	21	1	0	0	0	1	0	0	0	0	0	0	0	0	1	1	3	1	0	1	0	0	0	0	0	0	1
141	1	85	1	0	1	900	0	0	0	0	46	15	61	1	0	1	0	1	0	0	0	0	0	0	0	0	0	1	4	1	0	1	0	0	0	0	1	0	0
142	1	82	1	1	0	0	0	0	0	0	7	7	11	0	0	1	0	0	0	0	0	0	0	0	0	0	0	1	1	1	0	1	0	0	0	0	1	1	0
143	1	83	1	1	1	1050	0	0	0	0	22	5	22	1	0	1	0	0	0	0	0	0	0	0	0	0	0	1	2	1	0	1	0	0	0	0	0	0	0
144	2	92	0	1	0	0	1	0	0	0	15			0	0	0	0	0	0	0	0	0	0	0	0	0	1	0	0	0	1	0	0	0	0	0	0	1	0
145	2	90	1	1	0	0	2	0	0	0	2		19	0	0	0	0	1	0	0	0	1	0	0	0	0	0	1	2	0	1	0	0	0	0	0	0	0	0
146	2	75	0	1	0	0	0	0	0	3	8			0	0	0	0	0	0	0	0	1	0	0	0	0	0	0	0	0	1	0	0	0	0	0	0	0	0
147	1	80	1	1	1	1200	2	0	0	0	2		6	0	0	1	0	0	0	0	0	0	0	0	0	0	0	1	3	0	1	0	0	0	0	0	0	0	0
148	1	84	1	0	1	20	2	0	0	0	2		2	1	0	1	0	1	0	0	0	0	0	0	0	0	0	1	4	0	1	0	0	0	0	0	1	0	0
149	1	67	1	1	2	920	0	0	0	1	8		8	0	0	1	1	0	0	0	0	0	0	0	0	0	0	1	0	0	1	0	0	0	0	0	0	0	0
150	2	82	1	0	0	0	2	1	0	0	13	0	13	0	1	0	0	1	0	0	1	0	0	0	0	0	0	1	4	1	0	0	0	0	0	0	0	0	0
151	2	82	1	1	0	0	2	1	0	0	13	0	13	0	1	0	0	1	0	0	1	0	0	0	0	0	0	1	4	1	0	0	0	0	0	0	0	0	0
152	2	81	1	0	0	0	0	0	0	0	45		45	0	1	0	0	0	0	0	1	0	0	0	0	0	0	1	1	1	0	0	0	0	0	0	1	0	0
153	2	97	1	1			1	1	0	0	2		2	1	1	0	0	0	0	0	0	0	0	0	0	0	0	1	4	1	0	0	0	0	0	0	0	1	0
154	1	70	1	0	0	0	0	0	0	0	4		47	1	1	0	0	1	1	0	0	0	0	0	0	0	0	1	1	1	0	0	0	0	0	0	0	0	0
155	1	85	1	0	1	1000	2	0	0	0	12		34	0	1	0	0	1	0	0	0	0	0	0	0	0	0	1	2	1	0	0	0	0	0	0	0	0	0
156	1	78	1	1	1	400	0	0	1	0			8	0	1	0	0	0	1	0	0	0	0	0	0	0	0	1	4	1	0	0	0	0	0	0	0	0	0
157	1	83	1	0	1	200	0	0	0	0	5	5	18	0	1	0	0	0	0	0	0	0	0	0	0	0	0	1	4	1	0	0	0	0	0	0	0	0	0
158	2	86	1	1	0	0	0	0	1	0	24		24	0	1	0	0	0	0	0	0	0	0	0	0	0	0	1	1	1	0	0	0	0	0	0	0	0	0
159	2	86	1	0	0	0	0	0	1	0	24		24	0	1	0	0	0	0	0	0	0	0	0	0	0	0	1	1	1	0	0	0	0	0	0	0	0	0
160	1	75	0	0	1	1125	0	0	1	0	78			0	1	0	0	0	0	0	0	0	0	0	0	0	0	1	2	1	0	0	0	0	0	0	0	0	0
161	1	75	0	1	1	1125	0	0	1	0	83			0	1	0	0	0	0	0	0	0	0	0	0	0	0	1	2	1	0	0	0	0	0	0	0	0	0
162	1	80	1	0	0	0	0	0	0	4	10		15	0	1	0	0	0	0	0	0	0	0	0	0	0	0	1	3	1	0	0	0	0	0	0	0	0	0
163	1	80	1	1	0	0	0	0	0	4	15		15	0	1	0	0	0	0	0	0	0	0	0	0	0	0	1	3	1	0	0	0	0	0	0	0	0	0
164	1	97	1	1	1	25	0	0	0	0	5		5	0	1	0	0	0	0	0	0	0	0	0	0	0	0	1	3	1	0	0	0	0	0	0	0	0	0
165	1	77	1	1	1	630	0	1	0	0	15		33	1	1	0	0	0	0	0	0	0	0	0	0	0	0	1	2	1	0	0	0	0	0	0	0	0	0
166	2	83	1	0	0	0	0	0	0	0	11		22	0	1	0	0	0	0	0	0	0	0	0	0	0	0	1	3	1	0	0	0	0	0	0	0	0	0
167	1	68	1	0	1	900	0	0	1	0	6		22	0	1	1	0	1	0	0	0	0	0	0	0	0	0	1	1	1	0	0	0	0	0	0	0	0	0
168	1	67	1	1	0	0	0	0	0		6		6	0	1	1	0	0	0	0	0	0	0	0	0	0	0	1	1	1	0	0	0	0	0	0	0	1	0
169	1	67	1	0	0	0	0	0	0		6		6	0	1	1	0	0	0	0	0	0	0	0	0	0	0	1	1	1	0	0	0	0	0	0	0	0	0
170	1	66	1	0	1	880	1	1	0	0	23		23	0	1	1	0	0	0	0	0	0	0	0	0	0	0	1	1	1	0	0	0	0	0	0	0	0	0
171	1	68	1	1	1	900	0	0	1	0	16		22	0	1	1	0	0	0	0	0	0	0	0	0	0	0	1	1	1	0	0	0	0	0	0	0	0	0
172	2	77	1	0	0	0	1	0	0	1	8		8	0	0	0	0	1	0	0	1	0	0	0	0	0	0	1	1	1	0	0	0	0	0	0	0	0	0
173	1	86	0	1	1		0	0	0	0	148			0	0	0	0	0	0	1	1	0	0	0	0	0	0	1	1	1	0	0	0	0	0	0	0	0	0
174	2	93	0	1			0	0	0	0	7			0	0	0	0	0	0	1	1	0	0	0	0	0	0	1	1	1	0	0	0	0	0	0	0	0	0
175	1	87	1	1	0	0	1	0	0	0	7		46	0	0	0	0	1	0	0	0	0	0	0	0	0	1	1	2	1	0	0	0	0	0	0	0	0	0
176	2	97	1	0	0	0	2	0	0	0	19		19	1	0	0	0	1	0	0	0	0	0	0	0	0	1	1	2	1	0	0	0	0	0	0	0	0	0
177	1	90	1	1			2	0	0	0	13		13	0	0	0	0	0	0	0	0	0	0	0	0	0	1	0	6	1	0	0	0	0	0	0	0	0	0
178	2	91	1	0	0	0	2	0	0	0	31		32	0	0	0	0	0	0	0	0	0	0	0	0	0	1	0	4	1	0	0	0	0	0	0	1	0	0
179	1	66	0	1	1	960	0	0	0	0	15		0	0	0	0	0	0	0	0	0	0	0	0	0	0	1	0	0	1	0	0	0	0	0	0	0	0	0
180	1	68	0	1	2	1500	0	0	0	30	35			0	0	0	0	0	0	0	0	0	0	0	0	0	1	1	1	1	0	0	0	0	0	0	0	0	0
181	2	92	1	1	1	1200	1	0	0	0	47		47	0	0	0	0	1	0	0	0	1	0	0	0	0	0	0	1	1	0	0	0	0	0	0	0	0	0
182	1	66	1	0	0	0	0	0	1	2	10		11	0	0	0	0	0	0	0	0	1	0	0	0	0	0	0	0	1	0	0	0	0	0	0	1	0	0
183	1	80	1	1	1	1200	2	0	0	0	6		9	0	0	1	0	1	1	0	0	0	0	0	0	0	0	1	3	1	0	0	0	0	0	0	0	0	0
184	1	84	1	0	1	2400	1	1	0	0	7		17	0	0	1	0	1	0	0	0	0	0	0	0	0	0	1	1	1	0	0	0	0	0	0	0	0	0
185	1	87	1	0	0	0	0	0	0	0	13		13	1	0	1	0	1	0	0	0	0	0	0	0	0	0	1	2	1	0	0	0	0	0	0	0	0	0
186	1	75	0	0	1	600	0	0	0	0	15			0	0	1	0	0	1	0	0	0	0	0	0	0	0	1	3	1	0	0	0	0	0	0	0	0	0
187	2	99	1	1	0	0	2	0	0	0	10		10	0	0	1	0	0	0	0	0	0	0	0	0	0	0	1	4	1	0	0	0	0	0	0	1	0	0
188	1	78	0	1	1	1200	0	0	0	0	21			0	0	1	0	0	0	0	0	0	0	0	0	0	0	1	6	1	0	0	0	0	0	0	0	0	0
189	1	72	1	0			1	0	0	0	18		27	0	0	1	0	1	0	0	0	0	0	0	0	0	0	1	2	1	0	0	0	0	0	0	0	0	0
190	1	71	1	0	1	1500	2	0	0	0	15		35	0	0	1	0	1	0	0	0	0	0	0	0	0	0	1	6	1	0	0	0	0	0	0	0	0	0
191	1	84	1	0	1	1200	2	0	0	0	4		60	0	0	1	0	1	0	0	0	0	0	0	0	0	0	1	2	1	0	0	0	0	0	0	0	0	0
192	1	72	1	0	1	1600	0	0	0	1	8		13	0	0	1	0	0	1	0	0	0	0	0	0	0	0	1	0	1	0	0	0	0	0	0	0	1	0
193	1	93	1	1	1	1400	0	0	0	0	12		12	0	0	1	0	0	0	0	0	0	0	0	0	0	0	1	1	1	0	0	0	0	0	0	0	1	0
194	1	94	0	0	0	0	2	0	0	0	13			0	0	1	0	0	0	0	0	0	0	0	0	0	0	1	2	1	0	0	0	0	0	0	0	0	0
195	2	83	1	1	1	1200	0	0	0	0	10		24	0	0	1	0	0	0	0	0	0	0	0	0	0	0	1	4	1	0	0	0	0	0	0	0	0	0
196	1	83	1	0	1	800	0	0	0	0	6		6	0	0	1	0	0	0	0	0	0	0	0	0	0	0	1	3	1	0	0	0	0	0	0	0	0	0
197	1	76	0	0	1	1840	0	0	0	14	8			0	0	1	0	0	0	0	0	0	0	0	0	0	0	1	2	1	0	0	0	0	0	0	0	0	0
198	1	73	1	0	1	120	0	0	0	0	9	9	9	1	0	1	0	0	0	0	0	0	0	0	0	0	0	1	8	1	0	0	0	0	0	0	0	0	0
199	1	73	1	0	1	600	1	0	0	0	6		33	0	0	1	0	0	0	0	0	0	0	0	0	0	0	1	3	1	0	0	0	0	0	0	0	0	0
200	1	78	1	1	0	0	1	0	1	0	22		22	0	0	1	0	0	0	0	0	0	0	0	0	1	0	1	6	1	0	0	0	0	0	0	0	0	0
201	1	78	1	0	0	0	1	0	1	0	22		22	0	0	1	0	0	0	0	0	0	0	0	0	1	0	1	6	1	0	0	0	0	0	0	0	0	0
202	1	80	0	0	1	1125	0	0	0	7	16			0	0	1	0	0	0	0	0	0	0	0	0	0	0	1	9	1	0	0	0	0	0	0	0	0	0
203	1	74	1	0	0	0	0	1	0	2	15		6	0	0	1	0	0	0	0	0	1	0	0	0	0	0	1	1	1	0	0	0	0	0	0	0	0	0
204	1	79	0	0	1	1500	0	0	0		15			0	0	1	0	0	0	0	0	0	0	0	1	0	0	1	9	1	0	0	0	0	0	0	0	0	0
205	1	69	1	1	1	1800	2	0	0	0	11		11	1	0	1	0	1	0	0	0	0	0	0	1	0	0	1	11	1	0	0	0	0	0	0	0	0	0
206	1	83	1	0	1	620	0	1	0	0	9		15	0	0	1	0	0	0	0	0	0	0	0	1	0	0	1	6	1	0	0	0	0	0	0	0	0	0
207	1	83	1	1	1	800	0	0	0	6	12		5	0	0	1	0	0	0	0	0	0	0	1	0	0	0	1	1	1	0	0	0	0	0	0	0	0	0
208	1	80	1	0	1	700	2	0	0	0	11	11	27	0	0	0	0	0	0	0	0	0	0	0	0	0	1	1	11	0	1	1	0	0	1	0	1	1	0
209	1	78	1	1	0	0	0	0	0	0	30	30	41	0	0	1	0	0	1	0	0	0	0	0	0	0	0	1	2	0	0	1	0	0	1	0	1	0	0
210	1	85	1	0	0	0	0	0	0	2	11	11	33	0	0	1	0	0	0	0	0	0	0	0	0	0	0	1	4	0	0	1	0	1	0	1	0	0	0
211	1	71	1	0	1	720	0	1	1	0	34	34	52	0	1	1	0	0	0	0	0	0	0	0	0	0	0	1	5	0	0	1	0	1	1	1	0	1	0
212	1	81	1	0	1	2400	0	0	0	0	33	33	43	0	0	1	0	0	0	0	0	0	0	0	0	0	0	1	0	0	0	1	0	1	1	1	1	1	0
213	1	80	1	0	1	1200	0	1	0	0	43	43	66	0	0	1	0	0	0	0	0	1	0	0	0	0	0	1	1	0	0	1	0	1	1	1	1	0	0
214	1	89	1	0	1	1600	0	0	0	8	46	46	78	0	0	1	0	0	0	0	0	0	0	1	0	0	0	1	3	0	0	1	0	1	1	1	0	1	0
215	1	85	1	0	0	0	1	0	0	0	90	90	94	1	1	0	0	0	0	0	0	0	0	0	0	0	0	1	1	0	0	1	0	1	0	0	0	0	0
216	2	87	1	0	0	0	0	0	0	0	20	20	29	0	1	0	0	0	0	0	0	1	0	0	0	0	0	1	1	0	0	1	0	1	0	0	1	1	0
217	1	87	1	1	1	400	0	0	0	1	9	9	22	0	1	1	0	0	0	0	0	0	0	0	0	0	0	1	3	0	0	1	0	1	0	0	1	0	0
218	1	85	1	1	1	765	0	1	0	0	43	43	43	1	1	1	0	0	0	0	0	0	0	0	0	0	0	1	1	0	0	1	0	1	0	0	1	1	0
219	1	88	1	1	1	500	0	0	0	0	30	30	41	0	1	1	0	0	0	0	0	0	0	0	0	0	0	1	1	0	0	1	0	1	0	0	0	1	0
220	1	75	1	1	1	1200	0	0	0	0	13	13	16	0	1	1	0	0	0	0	0	0	0	0	1	0	0	1	2	0	0	1	0	1	0	0	0	0	0
221	2	70	1	0	0	0	0	0	0	0	44	44	54	0	0	0	0	0	0	1	1	0	0	0	0	0	0	1	0	0	0	1	0	1	0	0	1	1	0
222	1	86	1	1	1	1200	0	0	0	0	23	23	42	0	0	0	0	0	0	0	0	0	0	0	1	0	0	1	2	0	0	1	0	1	0	0	1	0	0
223	1	79	1	0	1		0	1	0	0	46	21	54	0	0	1	0	1	1	0	0	0	0	0	0	0	0	1	5	0	0	1	0	1	0	0	0	0	0
224	1	74	1	1	2	4800	1	0	0	0	39	39	191	1	0	1	0	0	0	0	0	0	0	0	0	0	0	1	2	0	0	1	0	1	0	0	0	0	0
225	1	72	1	1	1	2350	0	0	0	0	10	10	13	0	0	1	0	0	0	0	0	0	0	0	0	0	0	1	7	0	0	1	0	1	0	0	0	0	0
226	1	66	1	0	1	600	0	0	0	15	8	8	11	0	0	1	0	0	1	0	0	0	0	0	0	0	0	1	0	0	0	1	0	1	0	0	0	0	0
227	1	91	1	1	1	2000	2	0	0	0	6	6	10	0	0	1	0	0	1	0	0	0	0	0	0	0	0	1	1	0	0	1	0	1	0	0	1	0	0
228	1	76	1	1	1	800	2	0	0	1	11	11	14	0	0	1	0	0	0	0	0	0	0	0	0	0	0	1	5	0	0	1	0	1	0	0	1	1	0
229	1	85	1	1	1	2240	1	1	1	0	46	46	51	1	0	1	0	1	0	0	0	0	0	0	0	1	0	1	4	0	0	1	0	1	0	0	1	0	0
230	1	66	1	0	1	1480	0	0	0	0	20	20	29	0	0	1	0	0	1	0	0	1	0	0	0	0	0	1	1	0	0	1	0	1	0	0	0	0	0
231	1	77	1	0	1	1680	0	0	0	0	17	17	22	0	0	1	0	0	1	0	0	0	0	1	0	0	0	1	2	0	0	1	0	1	0	0	1	1	0
232	1	79	1	0	1	1200	1	1	1	0	58	58	92	1	0	1	1	1	0	0	0	0	0	0	0	0	0	1	3	0	0	1	0	1	0	0	0	0	0
233	1	73	1	0	1	800	1	1	0	0	24	24	28	0	0	1	1	0	1	0	0	0	0	0	0	0	0	1	7	0	0	1	0	1	0	0	1	0	0
234	1	87	1	1	1	800	0	0	0	1	9	9	16	0	0	1	1	0	0	0	0	0	0	0	0	0	0	1	0	0	0	1	0	1	0	0	0	1	0
235	1	87	1	0	1	1200	0	0	0	0	19	19	30	0	1	0	0	0	0	0	0	0	0	0	0	0	0	1	6	0	0	1	0	1	1	0	1	1	0
236	1	86	1	1	1	400	2	0	0	0	12	12	26	0	1	1	0	0	0	0	0	0	0	0	0	0	0	1	1	0	0	1	0	1	1	0	1	1	0
237	1	81	1	0	1	885	0	0	1	0	20	20	46	0	0	0	0	1	0	0	0	0	0	1	0	1	0	1	1	0	0	1	0	1	1	0	1	1	0
238	1	76	1	0	1	2700	0	0	0	0	55	55	153	0	0	1	0	1	0	0	0	0	0	0	1	0	0	1	5	0	0	1	0	1	1	0	0	0	0
239	1	78	1	0	1	1880	1	1	0	3	46	46	70	1	0	1	0	0	0	0	0	0	0	0	1	0	0	1	10	0	0	1	0	1	1	0	1	0	0
